# Supplementary material for: Mapping of repeat-associated non-AUG (RAN) translation knowledge: A bibliometric analysis
Source: Heliyon. 2024 Apr 2;10(8):e29141. doi: 10.1016/j.heliyon.2024.e29141 (PMC11019168; doi:10.1016/j.heliyon.2024.e29141)
Supplement: Multimedia component 1 [file mmc1.xlsx]

## Sheet: Sheet1
label	replace by
als	amyotrophic-lateral-sclerosis
amyotrophic lateral sclerosis	amyotrophic-lateral-sclerosis
ran translation	translation
c9orf72 hexanucleotide repeat	c9orf72
ftd	frontotemporal lobar degenerat
tremor/ataxia syndrome	tremor ataxia syndrome
taiwan	peoples r china
fragile-x	fxtas
hexanucleotide repeat	hexanucleotide repeat expansion
proteins	protein
